# Supplementary material for: Metagenomic Sequencing Reveals the Taxonomic and Functional Characteristics of Rumen Micro-organisms in Gayals
Source: Microorganisms. 2023 Apr 22;11(5):1098. doi: 10.3390/microorganisms11051098 (PMC10223140; doi:10.3390/microorganisms11051098)
Supplement: Supplementary file 1 [file microorganisms-11-01098-s001.zip]

Archive with 1 entries (1 files):
- microorganisms-1944956-supplementary.pdf
